# Supplementary material for: Three-Fluorophore FRET Enables the Analysis of Ternary Protein Association in Living Plant Cells
Source: Plants (Basel). 2022 Oct 6;11(19):2630. doi: 10.3390/plants11192630 (PMC9571070; doi:10.3390/plants11192630)
Supplement: Supplementary file 1 [file plants-11-02630-s001.zip]

Archive with 1 entries (1 files):
- plants-1927475-supplementary.pdf
